# Supplementary material for: A novel specific PERK activator reduces toxicity and extends survival in Huntington's disease models
Source: Sci Rep. 2020 Apr 23;10:6875. doi: 10.1038/s41598-020-63899-4 (PMC7181660; doi:10.1038/s41598-020-63899-4)
Supplement: Supplementary file 2 — Supplementary Table S1. [file 41598_2020_63899_MOESM2_ESM.xlsx]

## Sheet: Sheet1
MK-28 compound tested against 391 kinases
	% Enzyme Activity (relative to DMSO controls)		Control Compound IC50 (M):	Control Compound ID:
	MK-28
Kinase:	Data 1	Data 2
ABL1	98.9256	94.9446	2.579e-08	Staurosporine
ABL2/ARG	99.986	99.4644	1.545e-08	Staurosporine
ACK1	112.602	98.9461	5.323e-08	Staurosporine
AKT1	96.6954	95.6584	4.979e-09	Staurosporine
AKT2	98.0563	95.7287	7.154e-09	Staurosporine
AKT3	82.1693	81.925	2.268e-09	Staurosporine
ALK	82.7515	82.7315	1.187e-09	Staurosporine
ALK1/ACVRL1	94.6938	91.3649	1.583e-08	LDN193189
ALK2/ACVR1	108.092	102.326	1.622e-08	LDN193189
ALK3/BMPR1A	105.848	98.8513	5.645e-09	LDN193189
ALK4/ACVR1B	92.3105	89.8789	1.422e-07	LDN193189
ALK5/TGFBR1	97.7178	96.6069	2e-07	LDN193189
ALK6/BMPR1B	101.052	100.959	1.032e-08	LDN193189
ARAF	96.1971	93.2981	2.926e-08	GW5074
ARK5/NUAK1	93.7678	91.1889	6.131e-10	Staurosporine
ASK1/MAP3K5	100.078	97.7573	5.11e-08	Staurosporine
Aurora A	73.2234	71.1331	7.712e-10	Staurosporine
Aurora B	107.393	106.5	1.771e-09	Staurosporine
Aurora C	95.589	93.9686	4.408e-09	Staurosporine
AXL	99.4451	98.7231	1.038e-08	Staurosporine
BLK	85.2602	82.3535	1.279e-09	Staurosporine
BMPR2	104.774	101.005	7.289e-07	Staurosporine
BMX/ETK	102.133	100.532	1.058e-08	Staurosporine
BRAF	101.099	99.6351	2.296e-08	GW5074
BRK	103.595	102.296	2.103e-07	Staurosporine
BRSK1	92.8334	90.5077	2.426e-10	Staurosporine
BRSK2	100.665	99.3592	2.076e-09	Staurosporine
BTK	85.3939	85.1932	1.631e-08	Staurosporine
c-Kit	93.824	93.6727	7.268e-08	Staurosporine
c-MER	98.5581	97.5681	1.044e-08	Staurosporine
c-MET	102.232	96.3731	5.048e-08	Staurosporine
c-Src	97.7036	96.3227	2.786e-09	Staurosporine
CAMK1a	77.7374	77.4034	5.14e-09	Staurosporine
CAMK1b	96.9403	94.8913	5.971e-09	Staurosporine
CAMK1d	87.5968	86.9489	4.247e-10	Staurosporine
CAMK1g	100.312	96.3415	5.707e-09	Staurosporine
CAMK2a	102.961	100.973	9.69e-12	Staurosporine
CAMK2b	98	93.3951	6.541e-11	Staurosporine
CAMK2d	94.2349	94.0602	5.816e-11	Staurosporine
CAMK2g	87.7968	86.5685	1.573e-10	Staurosporine
CAMK4	101.063	99.6679	1.787e-07	Staurosporine
CAMKK1	102.12	101.877	5.123e-08	Staurosporine
CAMKK2	97.1753	93.4977	1.659e-08	Staurosporine
CDC7/DBF4	112.521	105.6	2.239e-08	Staurosporine
CDK1/cyclin A	105.109	104.814	1.985e-09	Staurosporine
CDK1/cyclin B	94.9561	94.5449	1.31e-09	Staurosporine
CDK1/cyclin E	97.7784	97.7388	7.439e-09	Staurosporine
CDK14/cyclin Y (PFTK1)	104.551	103.847	1.53e-07	Staurosporine
CDK16/cyclin Y (PCTAIRE)	119.158	113.27	1.677e-08	Staurosporine
CDK17/cyclin Y (PCTK2)	108.529	104.031	7.919e-09	Staurosporine
CDK18/cyclin Y (PCTK3)	111.452	109.265	4.207e-08	Staurosporine
CDK19/cyclin C	108.416	105.257	4.508e-11	Staurosporine
CDK2/cyclin A	103.525	102.505	6.179e-10	Staurosporine
CDK2/Cyclin A1	117.502	112.901	1.905e-09	Staurosporine
CDK2/cyclin E	96.9723	95.4113	3.428e-09	Staurosporine
CDK2/cyclin E2	100.321	99.6494	2.223e-09	Staurosporine
CDK2/cyclin O	126.009	124.918	1.668e-09	Staurosporine
CDK3/cyclin E	102.459	101.817	3.058e-09	Staurosporine
CDK3/cyclin E2	92.8447	90.1113	1.953e-09	Staurosporine
CDK4/cyclin D1	95.6309	95.5095	1.247e-08	Staurosporine
CDK4/cyclin D3	100.26	98.6858	3.413e-08	Staurosporine
CDK5/p25	93.5871	93.5528	1.523e-09	Staurosporine
CDK5/p35	96.6069	96.3853	1.39e-09	Staurosporine
CDK6/cyclin D1	101.892	98.7546	3.956e-09	Staurosporine
CDK6/cyclin D3	87.5998	86.7864	1.076e-08	Staurosporine
CDK7/cyclin H	108.043	106.189	5.455e-08	Staurosporine
CDK9/cyclin K	96.1388	95.3485	8.523e-09	Staurosporine
CDK9/cyclin T1	84.2154	83.9808	6.592e-09	Staurosporine
CDK9/cyclin T2	103.048	97.5461	3.564e-09	Staurosporine
CHK1	150.432	141.743	1.43e-10	Staurosporine
CHK2	101.065	98.5065	5.839e-09	Staurosporine
CK1a1	99.5108	98.7714	2.873e-06	Staurosporine
CK1a1L	100.323	99.3639	5.667e-07	Staurosporine
CK1d	99.5388	95.4181	1.933e-07	D4476
CK1epsilon	83.3893	82.7692	1.355e-07	D4476
CK1g1	79.9623	78.2007	1.217e-06	Staurosporine
CK1g2	87.0323	83.3337	1.812e-06	Staurosporine
CK1g3	80.617	76.8376	1.628e-06	Staurosporine
CK2a	81.1076	76.9941	3.498e-08	GW5074
CK2a2	77.9727	73.334	2.001e-07	Staurosporine
CLK1	108.718	108.647	5.281e-09	Staurosporine
CLK2	107.921	103.519	3.787e-09	Staurosporine
CLK3	109.556	105.094	5.721e-07	Staurosporine
CLK4	108.78	105.546	2.931e-08	Staurosporine
COT1/MAP3K8	95.9593	95.2318	1.117e-05	Ro-31-8220
CSK	96.887	96.3483	1.099e-08	Staurosporine
CTK/MATK	100.664	98.9772	1.196e-06	Staurosporine
DAPK1	135.018	129.263	2.963e-09	Staurosporine
DAPK2	103.649	98.7069	9.176e-09	Staurosporine
DCAMKL1	111.42	110.185	1.884e-07	Staurosporine
DCAMKL2	121.985	121.139	7.176e-08	Staurosporine
DDR1	103.12	100.728	2.732e-09	Staurosporine
DDR2	97.4128	95.2076	1.792e-10	Staurosporine
DLK/MAP3K12	123.807	122.198	2.602e-07	Staurosporine
DMPK	104.504	103.005	1.649e-08	Staurosporine
DMPK2	105.93	101.16	1.618e-10	Staurosporine
DRAK1/STK17A	102.2	99.686	6.26e-08	Staurosporine
DYRK1/DYRK1A	102.921	102.588	2.587e-09	Staurosporine
DYRK1B	89.8861	88.0926	6.107e-10	Staurosporine
DYRK2	101.276	100.548	7.399e-08	Staurosporine
DYRK3	97.536	96.4066	1.197e-08	Staurosporine
DYRK4	100.572	99.4225	1.144e-06	GW5074
EGFR	104.364	102.638	6.624e-08	Staurosporine
EPHA1	102.033	99.8686	1.011e-07	Staurosporine
EPHA2	100.21	99.6112	3.921e-08	Staurosporine
EPHA3	105.603	93.7354	5.092e-08	Staurosporine
EPHA4	100.993	100.538	9.406e-09	Staurosporine
EPHA5	103.037	98.8312	1.646e-08	Staurosporine
EPHA6	94.0158	92.6742	4.095e-08	Staurosporine
EPHA7	98.6236	96.5837	3.245e-08	Staurosporine
EPHA8	98.6737	98.4225	8.996e-08	Staurosporine
EPHB1	98.0935	96.2323	3.743e-08	Staurosporine
EPHB2	95.381	94.5866	3.244e-08	Staurosporine
EPHB3	99.2078	97.5626	1.185e-06	Staurosporine
EPHB4	92.7625	92.7622	1.383e-07	Staurosporine
ERBB2/HER2	99.3498	98.4144	9.384e-08	Staurosporine
ERBB4/HER4	99.2973	97.8427	1.171e-07	Staurosporine
ERK1	101.491	99.6964	1.256e-08	SCH772984
ERK2/MAPK1	106.702	105.811	1.213e-08	SCH772984
ERK5/MAPK7	118.718	118.22	1.149e-05	Staurosporine
ERK7/MAPK15	104.754	103.378	1.625e-09	Staurosporine
ERN1/IRE1	104.832	104.223	5.004e-08	Staurosporine
ERN2/IRE2	99.6865	97.9151	2.093e-08	Staurosporine
FAK/PTK2	98.0863	97.9577	4.669e-08	Staurosporine
FER	101.611	101.21	9.241e-10	Staurosporine
FES/FPS	95.0826	91.4421	1.425e-09	Staurosporine
FGFR1	104.604	103.685	3.844e-09	Staurosporine
FGFR2	102.985	102.456	1.643e-09	Staurosporine
FGFR3	103.158	103.072	8.531e-09	Staurosporine
FGFR4	104.519	100.593	9.996e-08	Staurosporine
FGR	100.28	99.9154	6.661e-10	Staurosporine
FLT1/VEGFR1	84.8471	84.4322	5.91e-09	Staurosporine
FLT3	95.6423	95.6065	1.292e-09	Staurosporine
FLT4/VEGFR3	94.1006	92.8834	1.378e-09	Staurosporine
FMS	101.899	101.263	1.457e-09	Staurosporine
FRK/PTK5	100.743	100.163	7.812e-09	Staurosporine
FYN	103.388	103.364	1.27e-09	Staurosporine
GCK/MAP4K2	97.2081	97.1785	7.188e-10	Staurosporine
GLK/MAP4K3	95.8716	94.4954	2.284e-11	Staurosporine
GRK1	101.559	96.6053	3.849e-08	Staurosporine
GRK2	99.7946	99.3671	6.873e-07	Staurosporine
GRK3	101.597	99.9912	6.076e-07	Staurosporine
GRK4	99.1567	97.7169	1.086e-07	Staurosporine
GRK5	103.879	103.491	2.336e-08	Staurosporine
GRK6	104.186	102.169	2.913e-08	Staurosporine
GRK7	98.4748	97.7373	6.402e-09	Staurosporine
GSK3a	83.052	82.8809	4.042e-09	Staurosporine
GSK3b	70.2647	63.9788	1.173e-08	Staurosporine
Haspin	115.671	102.021	4.879e-08	Staurosporine
HCK	75.5834	73.9719	1.722e-09	Staurosporine
HGK/MAP4K4	102.28	95.3845	3.632e-10	Staurosporine
HIPK1	101.335	100.457	3.651e-06	Ro-31-8220
HIPK2	124.096	122.1	1.672e-06	Staurosporine
HIPK3	104.862	104.425	2.774e-07	Staurosporine
HIPK4	98.4045	97.9077	4.545e-07	Staurosporine
HPK1/MAP4K1	116.552	114.227	8.705e-08	Ro-31-8220
IGF1R	100.008	98.3908	3.231e-08	Staurosporine
IKKa/CHUK	107.449	106.165	1.094e-07	Staurosporine
IKKb/IKBKB	96.9342	96.126	2.3e-07	Staurosporine
IKKe/IKBKE	96.0378	93.4541	3.571e-10	Staurosporine
IR	94.3744	92.3204	8.43e-09	Staurosporine
IRAK1	88.3214	84.7502	1.227e-08	Staurosporine
IRAK4	129.134	124.002	5.947e-09	Staurosporine
IRR/INSRR	85.8805	82.6875	6.873e-09	Staurosporine
ITK	92.3743	92.0309	3.718e-09	Staurosporine
JAK1	100.917	100.532	5.359e-10	Staurosporine
JAK2	93.8013	91.769	9.176e-11	Staurosporine
JAK3	105.68	104.484	5.527e-11	Staurosporine
JNK1	99.6399	98.6309	3.76e-07	Staurosporine
JNK2	90.7594	90.4786	4.922e-07	Staurosporine
JNK3	99.6297	94.9329	2.836e-07	JNKi VIII
KDR/VEGFR2	99.7483	98.3822	5.923e-09	Staurosporine
KHS/MAP4K5	86.8584	84.298	1.844e-10	Staurosporine
KSR1	99.6639	97.8121	7.96e-06	Staurosporine
KSR2	95.9489	93.4363	4.368e-06	Staurosporine
LATS1	100.684	99.2199	1.611e-08	Staurosporine
LATS2	88.1812	84.8338	2.152e-09	Staurosporine
LCK	117.23	116.758	3.097e-09	Staurosporine
LCK2/ICK	99.2019	99.0092	7.483e-08	Staurosporine
LIMK1	101.145	93.546	6.288e-10	Staurosporine
LIMK2	95.4319	94.9209	4.027e-08	Staurosporine
LKB1	97.3906	90.3815	1.231e-07	Staurosporine
LOK/STK10	101.198	100.777	1.128e-07	Ro-31-8220
LRRK2	92.2325	90.686	3.356e-09	Staurosporine
LYN	96.5464	96.2891	8.029e-10	Staurosporine
LYN B	100.855	99.3053	1.606e-09	Staurosporine
MAK	97.8298	94.7038	1.317e-08	Staurosporine
MAPKAPK2	93.9466	93.8096	7.494e-08	Staurosporine
MAPKAPK3	74.1162	71.5567	2.888e-06	Staurosporine
MAPKAPK5/PRAK	77.7626	77.5242	1.302e-07	Staurosporine
MARK1	94.4543	94.2172	1.332e-10	Staurosporine
MARK2/PAR-1Ba	105.952	98.7344	6.404e-11	Staurosporine
MARK3	98.973	98.8415	6.528e-10	Staurosporine
MARK4	99.7756	96.2435	1.188e-11	Staurosporine
MEK1	100.358	99.1809	2.605e-08	Staurosporine
MEK2	99.8901	98.7997	2.191e-08	Staurosporine
MEK3	96.2129	88.7051	2.505e-09	Staurosporine
MEK5	104.835	100.81	9.086e-09	Staurosporine
MEKK1	95.0783	92.454	4.104e-07	Staurosporine
MEKK2	93.9826	91.9344	6.526e-08	Staurosporine
MEKK3	93.8086	87.7966	9.993e-08	Staurosporine
MEKK6	108.119	101.223	9.855e-08	Staurosporine
MELK	85.5364	84.5043	5.534e-10	Staurosporine
MINK/MINK1	98.6892	95.9776	5.063e-10	Staurosporine
MKK4	103.187	102.876	1.571e-06	Staurosporine
MKK6	95.5666	94.1085	3.832e-09	Staurosporine
MKK7	96.8878	95.2697	7.19e-07	Staurosporine
MLCK/MYLK	93.0413	91.9948	5.407e-08	Staurosporine
MLCK2/MYLK2	96.422	95.9582	1.414e-08	Staurosporine
MLK1/MAP3K9	91.2577	91.0835	8.637e-10	Staurosporine
MLK2/MAP3K10	99.9667	95.4731	2.324e-09	Staurosporine
MLK3/MAP3K11	167.858	162.842	1.748e-09	Staurosporine
MLK4	97.1144	96.526	1.775e-06	Staurosporine
MNK1	116.305	114.649	6.526e-08	Staurosporine
MNK2	114.052	105.568	1.325e-08	Staurosporine
MRCKa/CDC42BPA	95.2655	93.7448	1.204e-09	Staurosporine
MRCKb/CDC42BPB	101.479	100.391	1.491e-09	Staurosporine
MSK1/RPS6KA5	98.3626	97.9197	5.709e-10	Staurosporine
MSK2/RPS6KA4	96.7968	94.8184	2.901e-09	Staurosporine
MSSK1/STK23	108.227	107.788	1.043e-06	Staurosporine
MST1/STK4	93.7263	85.6885	2.821e-10	Staurosporine
MST2/STK3	100.605	100.153	5.267e-09	Staurosporine
MST3/STK24	121.989	121.446	7.396e-09	Staurosporine
MST4	102.329	101.402	2.08e-08	Staurosporine
MUSK	99.1194	95.7895	1.149e-07	Staurosporine
MYLK3	105.553	104.326	1.092e-07	Staurosporine
MYLK4	97.5753	92.8207	6.889e-08	Staurosporine
MYO3A	104.351	104.113	3.166e-08	Staurosporine
MYO3b	112.784	107.452	4.604e-09	Staurosporine
NEK1	94.7161	92.288	1.108e-08	Staurosporine
NEK11	93.3009	90.5371	1.19e-06	Staurosporine
NEK2	99.1946	98.5456	2.181e-07	Staurosporine
NEK3	79.2122	77.4708	2.507e-05	Staurosporine
NEK4	91.6288	89.2716	5.858e-08	Staurosporine
NEK5	81.8098	79.3246	1.834e-08	Staurosporine
NEK6	100.143	99.5648	5.693e-06	PKR Inhibitor
NEK7	98.332	97.3198	1.477e-05	PKR Inhibitor
NEK8	101.48	101.463	1.686e-08	Staurosporine
NEK9	100.799	96.0254	7.695e-08	Staurosporine
NIM1	103.786	98.0036	8.622e-08	Staurosporine
NLK	105.106	99.192	7.353e-08	Staurosporine
OSR1/OXSR1	104.781	101.977	3.505e-08	Staurosporine
P38a/MAPK14	100.054	98.5261	1.564e-08	SB202190
P38b/MAPK11	108.813	107.596	4.381e-08	SB202190
P38d/MAPK13	104.168	103.635	9.18e-08	Staurosporine
P38g	106.582	100.957	6.42e-08	Staurosporine
p70S6K/RPS6KB1	99.0222	97.3379	4.413e-10	Staurosporine
p70S6Kb/RPS6KB2	93.6199	91.848	7.944e-10	Staurosporine
PAK1	101.579	100.753	3.937e-10	Staurosporine
PAK2	99.683	99.5109	1.95e-09	Staurosporine
PAK3	116.643	116.604	1.229e-09	Staurosporine
PAK4	97.5971	97.4793	1.784e-08	Staurosporine
PAK5	77.1814	72.5733	2.982e-09	Staurosporine
PAK6	98.0524	97.6431	6.197e-08	Staurosporine
PASK	95.3962	91.4354	7.241e-09	Staurosporine
PBK/TOPK	94.2207	93.6363	4.247e-08	Staurosporine
PDGFRa	97.7311	97.4276	4.069e-10	Staurosporine
PDGFRb	99.446	99.1608	1.999e-09	Staurosporine
PDK1/PDPK1	100.024	99.6172	4.763e-10	Staurosporine
PEAK1	88.5685	87.5567	2.55e-09	Staurosporine
PHKg1	90.7082	89.1871	2.034e-09	Staurosporine
PHKg2	96.1704	95.9324	2.474e-10	Staurosporine
PIM1	100.807	100.722	3.662e-09	Staurosporine
PIM2	101.634	99.1254	1.142e-08	Staurosporine
PIM3	89.1774	87.2368	6.449e-11	Staurosporine
PKA	93.0017	91.9701	6.497e-10	Staurosporine
PKAcb	99.2448	95.2335	3.74e-10	Staurosporine
PKAcg	93.551	92.9423	1.053e-09	Staurosporine
PKCa	92.6462	89.7643	3.081e-10	Staurosporine
PKCb1	111.171	108.667	6.935e-09	Staurosporine
PKCb2	90.9484	90.2339	2.7e-09	Staurosporine
PKCd	98.5267	97.7372	1.168e-10	Staurosporine
PKCepsilon	102.333	100.424	1.217e-10	Staurosporine
PKCeta	100.802	98.3862	6.536e-10	Staurosporine
PKCg	103.715	101.884	1.962e-09	Staurosporine
PKCiota	105.236	104.997	2.338e-08	Staurosporine
PKCmu/PRKD1	95.2932	94.2586	1.136e-09	Staurosporine
PKCnu/PRKD3	98.0935	97.8261	1.241e-09	Staurosporine
PKCtheta	128.08	123.955	9.405e-10	Staurosporine
PKCzeta	100.225	100.194	3.123e-08	Staurosporine
PKD2/PRKD2	86.978	86.3757	6.879e-10	Staurosporine
PKG1a	88.9872	86.3145	1.194e-09	Staurosporine
PKG1b	113.02	112.435	3.318e-09	Staurosporine
PKG2/PRKG2	86.0022	85.9174	3.24e-09	Staurosporine
PKN1/PRK1	113.012	112.744	2.438e-10	Staurosporine
PKN2/PRK2	114.971	111.914	1.533e-09	Staurosporine
PKN3/PRK3	101.057	98.6827	5.765e-09	Staurosporine
PLK1	95.8832	95.8529	1.341e-07	Staurosporine
PLK2	98.5198	97.7179	3.115e-07	Staurosporine
PLK3	91.2022	87.1902	1.956e-08	BI2536
PLK4/SAK	94.7177	92.0727	6.736e-09	Staurosporine
PRKX	104.004	101.687	2.761e-09	Staurosporine
PYK2	102.824	101.506	6.996e-09	Staurosporine
RAF1	94.3418	93.9544	6.531e-09	GW5074
RET	99.2096	98.0702	2.294e-09	Staurosporine
RIPK2	101.719	100.791	6.158e-07	Staurosporine
RIPK3	100.865	100.157	1.143e-06	GW5074
RIPK4	95.141	89.9351	2.137e-07	Staurosporine
RIPK5	104.915	103.399	6.218e-08	Staurosporine
ROCK1	99.64	94.8623	4.454e-10	Staurosporine
ROCK2	90.5538	90.1143	2.707e-10	Staurosporine
RON/MST1R	103.952	102.493	1.154e-07	Staurosporine
ROS/ROS1	100.407	99.5744	4.239e-10	Staurosporine
RSK1	96.7461	96.7272	1.107e-10	Staurosporine
RSK2	99.6819	95.2317	5.066e-10	Staurosporine
RSK3	103.281	100.796	3.907e-10	Staurosporine
RSK4	101.574	101.386	1.571e-10	Staurosporine
SBK1	97.822	97.7482	1.744e-07	Staurosporine
SGK1	107.792	103.256	1.581e-08	Staurosporine
SGK2	81.3464	79.7757	1.066e-08	Staurosporine
SGK3/SGKL	105.285	103.825	5.851e-08	Staurosporine
SIK1	84.9998	83.9752	8.143e-10	Staurosporine
SIK2	97.5438	93.756	1.812e-10	Staurosporine
SIK3	105.153	101.965	6.16e-10	Staurosporine
SLK/STK2	102.335	100.629	2.04e-08	Staurosporine
SNARK/NUAK2	95.5701	94.1136	1.694e-09	Staurosporine
SNRK	100.474	99.6193	5.303e-09	Staurosporine
SRMS	104.117	102.959	2.982e-06	Staurosporine
SRPK1	104.276	103.252	1.036e-07	Staurosporine
SRPK2	105.85	102.817	2.49e-07	Staurosporine
SSTK/TSSK6	97.6055	97.2995	1.049e-07	Staurosporine
STK16	109.162	108.927	2.985e-07	Staurosporine
STK21/CIT	97.604	95.4515	3.057e-07	Staurosporine
STK22D/TSSK1	93.2882	91.9873	3.392e-11	Staurosporine
STK25/YSK1	95.7075	93.2913	2.644e-09	Staurosporine
STK32B/YANK2	101.127	100.713	3.959e-08	Staurosporine
STK32C/YANK3	112.46	104.619	1.195e-07	Staurosporine
STK33	95.4089	91.6998	3.374e-08	Staurosporine
STK38/NDR1	96.832	95.5421	7.752e-10	Staurosporine
STK38L/NDR2	96.053	94.0969	6.724e-10	Staurosporine
STK39/STLK3	107.982	106.045	4.731e-08	Staurosporine
SYK	93.0046	91.7467	2.125e-10	Staurosporine
TAK1	97.8784	97.6593	6.823e-08	Staurosporine
TAOK1	104.881	103.549	4.426e-10	Staurosporine
TAOK2/TAO1	111.376	107.982	2.912e-09	Staurosporine
TAOK3/JIK	102.749	100.189	1.208e-09	Staurosporine
TBK1	125.738	116.873	3.138e-09	Staurosporine
TEC	100.716	100.487	3.652e-08	Staurosporine
TESK1	66.74	66.5728	6.5e-08	Staurosporine
TESK2	100.779	99.4834	1.316e-05	Staurosporine
TGFBR2	101.724	94.4953	8.964e-08	LDN193189
TIE2/TEK	98.9678	98.552	3.968e-08	Staurosporine
TLK1	96.4999	93.0048	1.688e-08	Staurosporine
TLK2	101.97	101.042	1.482e-09	Staurosporine
TNIK	102.056	100.498	9.905e-10	Staurosporine
TNK1	107.534	104.142	3.953e-09	Staurosporine
TRKA	107.736	106.858	2.677e-09	Staurosporine
TRKB	96.3434	96.2796	7.394e-11	Staurosporine
TRKC	92.8854	91.1056	2.282e-10	Staurosporine
TSSK2	77.3323	76.9926	4.322e-09	Staurosporine
TSSK3/STK22C	87.994	86.2571	6.466e-09	Staurosporine
TTBK1	98.966	93.6544	7.373e-06	SB202190
TTBK2	98.8796	97.3829	3.537e-06	SB202190
TXK	94.1018	93.0129	2.281e-08	Staurosporine
TYK1/LTK	84.1881	82.7761	9.712e-09	Staurosporine
TYK2	91.33	90.7183	1.005e-10	Staurosporine
TYRO3/SKY	100.128	99.8923	1.437e-09	Staurosporine
ULK1	100.187	97.6402	1.009e-08	Staurosporine
ULK2	101.913	98.6164	2.493e-09	Staurosporine
ULK3	98.7138	97.7491	2.799e-09	Staurosporine
VRK1	105.922	104.857	7.37e-07	Ro-31-8220
VRK2	97.0062	96.4426	1.4e-05	Ro-31-8220
WEE1	114.161	112.801	2.706e-07	Wee-1 Inhibitor
WNK1	104.041	103.91	6.593e-06	Staurosporine
WNK2	90.7359	89.2962	1.862e-06	Staurosporine
WNK3	104.618	104.235	1.913e-06	Wee-1 Inhibitor
YES/YES1	97.6264	96.2407	1.496e-09	Staurosporine
YSK4/MAP3K19	106.386	104.214	2.857e-09	Staurosporine
ZAK/MLTK	105.311	104.969	1.336e-06	GW5074
ZAP70	97.7805	95.3679	2.162e-09	Staurosporine
ZIPK/DAPK3	79.8599	79.4142	2.359e-09	Staurosporine
AMPK(A1/B1/G1)	96.3482	95.8202	2.378e-11	Staurosporine
AMPK(A1/B1/G2)	100.73	98.7697	7.488e-11	Staurosporine
AMPK(A1/B1/G3)	86.9988	86.5068	1.141e-10	Staurosporine
AMPK(A1/B2/G1)	107.991	106.304	5e-11	Staurosporine
AMPK(A2/B1/G1)	92.9932	91.4111	7.862e-11	Staurosporine
AMPK(A2/B2/G1)	108.022	106.334	6.042e-11	Staurosporine
AMPK(A2/B2/G2)	104.402	103.356	6.164e-11	Staurosporine
AMPK(A2/B2/G3)	98.9064	96.598	2.292e-10	Staurosporine
DNA-PK	102.64	102.105	1.082e-08	PI-103
EEF2K	90.9556	90.8882	1.179e-05	NH125
EIF2AK1	100.479	96.8581	1.661e-07	GSK-2606414
EIF2AK2	98.9511	97.8107	2.782e-08	Staurosporine
EIF2AK3	187.797	175.067	1.358e-09	GSK-2606414
EIF2AK4	88.1252	87.7269	4.421e-07	Staurosporine
mTOR/FRAP1	94.391	93.7867	1.98e-07	PI-103
PDK1/PDHK1	100.954	100.799	1.026e-05	GW5074
PDK2/PDHK2	102.956	99.5493	5.523e-06	GW5074
PDK3/PDHK3	104.903	102.249	1.89e-06	GW5074
PDK4/PDKH4	98.1622	97.9646	1.681e-06	GW5074
TRPM7/CHAK1	103.526	102.696	1.105e-05	NH125
